# Supplementary material for: Gut microbiota metabolite tyramine ameliorates high-fat diet-induced insulin resistance via increased Ca2+ signaling
Source: EMBO J. 2024 Jul 4;43(16):3466–93. doi: 10.1038/s44318-024-00162-w (PMC11329785; doi:10.1038/s44318-024-00162-w)
Supplement: Supplementary file 3 — Movie EV1 [file 44318_2024_162_MOESM3_ESM.zip]

Archive with 4 entries (4 files):
- Movie_EV1_legend.docx
- __MACOSX/._Movie_EV1_legend.docx
- Movie_EV1.avi
- __MACOSX/._Movie_EV1.avi
